# Supplementary material for: Microorganisms and dissolved metabolites distinguish Florida's Coral Reef habitats
Source: PNAS Nexus. 2023 Sep 5;2(9):pgad287. doi: 10.1093/pnasnexus/pgad287 (PMC10504872; doi:10.1093/pnasnexus/pgad287)
Supplement: pgad287_Supplementary_Data [file pgad287_supplementary_data.zip]

Archive with 5 entries (5 files):
- PNASNEXUS-PNASNEXUS-2023-00274R-s05.xlsx
- PNASNEXUS-PNASNEXUS-2023-00274R-s01.docx
- PNASNEXUS-PNASNEXUS-2023-00274R-s02.docx
- PNASNEXUS-PNASNEXUS-2023-00274R-s03.xlsx
- PNASNEXUS-PNASNEXUS-2023-00274R-s04.xlsx
