# Supplementary material for: Microorganisms and dissolved metabolites distinguish Florida's Coral Reef habitats
Source: PNAS Nexus. 2023 Sep 5;2(9):pgad287. doi: 10.1093/pnasnexus/pgad287 (PMC10504872; doi:10.1093/pnasnexus/pgad287)
Supplement: pgad287_Supplementary_Data [file pgad287_supplementary_data.zip › PNASNEXUS-PNASNEXUS-2023-00274R-s05.xlsx]

## Sheet: SCTLD
	Zone 1	Zone 2	Zone 3	Zone 4	Zone 5	Zone 6	Zone 7
Zone 2	0.265934
Zone 3	0.91714	0.588022
Zone 4	0.321594	0.0585581	0.234413
Zone 5	0.0385065	0.00674682	0.0203258	0.0385065
Zone 6	0.059252	0.00674682	0.122435	0.778141	0.138397
Zone 7	0.605704	0.858184	0.895753	0.132251	0.0101539	0.0616123
Zone 8	0.00212744	0.00674682	0.00674682	0.000142392	0.000142392	0.000142392	0.0101539

## Sheet: HetBact TO photosynthBact
	Zone 1	Zone 2	Zone 3	Zone 4	Zone 5	Zone 6	Zone 7
Zone 2	0.0126091
Zone 3	0.540032	0.828018
Zone 4	0.000505327	0.0460113	0.0687261
Zone 5	0.00164466	0.187674	0.310471	0.598324
Zone 6	0.0550716	0.347598	0.540032	0.408871	0.515343
Zone 7	0.00247556	0.540032	0.89675	0.0460113	0.165759	0.540032
Zone 8	1.9543e-05	6.87994e-05	6.87994e-05	0.00153607	0.00172624	0.000844357	2.44741e-05

## Sheet: TOC
	Zone 1	Zone 2	Zone 3	Zone 4	Zone 5	Zone 6	Zone 7
Zone 2	0.312665
Zone 3	0.131451	0.312665
Zone 4	0.976853	0.560237	0.231004
Zone 5	0.888952	0.336723	0.231004	1
Zone 6	0.243092	0.0986586	0.058148	0.549184	0.328469
Zone 7	0.00842706	0.000642128	0.00127977	0.0983696	0.089057	0.310983
Zone 8	0.00221125	0.000642128	0.000642128	0.00466191	0.00895018	0.058148	0.0986586

## Sheet: Het. Bacteria
	Zone 1	Zone 2	Zone 3	Zone 4	Zone 5	Zone 6	Zone 7
Zone 2	0.00990712
Zone 3	0.1029	0.339205
Zone 4	0.00711495	0.85962	0.436051
Zone 5	0.040277	0.697899	0.678542	0.696737
Zone 6	0.00619603	0.104237	0.045123	0.242138	0.242138
Zone 7	1.42766e-05	0.000182824	0.000182824	0.000182824	0.00534563	0.000530429
Zone 8	2.79186e-06	0.000137599	9.17326e-05	0.00119472	0.0103875	0.00404165	0.0893767

## Sheet: Prochlorococcus
	Zone 1	Zone 2	Zone 3	Zone 4	Zone 5	Zone 6	Zone 7
Zone 2	0.00195557
Zone 3	0.0222848	1
Zone 4	0.00144842	0.728842	0.700296
Zone 5	0.00237875	0.417109	0.697442	1
Zone 6	0.00144842	0.599698	0.697442	1	1
Zone 7	0.00144842	0.47397	1	1	0.700296	0.700296
Zone 8	0.00144842	0.207774	1	0.0861068	0.0543	0.0429559	0.000587379

## Sheet: Synechococcus
	Zone 1	Zone 2	Zone 3	Zone 4	Zone 5	Zone 6	Zone 7
Zone 2	0.193381
Zone 3	0.0081905	0.392317
Zone 4	0.975411	0.392317	0.162076
Zone 5	0.975411	0.606394	0.193381	0.696737
Zone 6	0.00300275	0.0284108	0.0222131	0.162371	0.154679
Zone 7	2.44741e-05	0.000209778	0.000209778	0.000209778	0.00272792	0.000151551
Zone 8	0.00358917	0.00137599	9.17326e-05	0.0677154	0.23641	0.000422178	2.44741e-05

## Sheet: Picoeukaryotes
	Zone 1	Zone 2	Zone 3	Zone 4	Zone 5	Zone 6	Zone 7
Zone 2	0.434246
Zone 3	0.00982903	0.0128309
Zone 4	0.576131	0.576131	0.0203944
Zone 5	0.0518647	0.0416859	0.763223	0.0470438
Zone 6	0.0416859	0.0259396	0.156675	0.0259396	0.587678
Zone 7	0.000971398	0.00242801	0.00242801	0.000971398	0.0259396	0.0259396
Zone 8	0.808234	0.256313	0.0533053	0.434246	0.113043	0.0758801	0.000971398

## Sheet: Silicate
	Zone 1	Zone 2	Zone 3	Zone 4	Zone 5	Zone 6	Zone 7
Zone 2	0.0524762
Zone 3	0.0204695	0.957874
Zone 4	0.870003	0.163195	0.107729
Zone 5	0.711399	0.0812325	0.0419423	0.710957
Zone 6	0.225833	0.411248	0.345464	0.443867	0.241639
Zone 7	0.00437492	0.325616	0.235778	0.015947	0.0130324	0.0632818
Zone 8	0.00437492	0.957874	0.710957	0.0812325	0.0223656	0.225833	0.0524762

## Sheet: 5'-Methylthioadenosine
	Dry Tortugas NP	Marquesas	Lower Keys	Middle Keys	Upper Keys
Marquesas	0.870668
Lower Keys	0.0374625	0.023976
Middle Keys	0.244982	0.108225	0.870668
Upper Keys	0.00811688	0.0374625	0.00811688	1
North Key Largo/Biscayne Bay	0.00811688	0.0374625	0.00811688	1	0.13961

## Sheet: Sodium tarocholate
	Dry Tortugas NP	Marquesas	Lower Keys	Middle Keys	Upper Keys
Marquesas	0.00541126
Lower Keys	0.02997	0.02997
Middle Keys	0.735931	0.00541126	0.00999001
Upper Keys	0.00541126	0.0354191	0.808477	0.00541126
North Key Largo/Biscayne Bay	1	0.00541126	0.014985	0.806693	0.00541126
