# Supplementary material for: Microorganisms and dissolved metabolites distinguish Florida's Coral Reef habitats
Source: PNAS Nexus. 2023 Sep 5;2(9):pgad287. doi: 10.1093/pnasnexus/pgad287 (PMC10504872; doi:10.1093/pnasnexus/pgad287)
Supplement: pgad287_Supplementary_Data [file pgad287_supplementary_data.zip › PNASNEXUS-PNASNEXUS-2023-00274R-s04.xlsx]

## Sheet: Functional Microbiome Indicator
ContigID	ZoneGeneIndicativeOf	FunctionalCategoryCOG	Pathway	Gene	FullFunction	COGID
OAMJMBOE_2478231	Zone 1	J	Aminoacyl-tRNA synthetases	GatC	Glutamyl-tRNA(Gln) amidotransferase subunit C	COG0721
OAMJMBOE_282023	Zone 1	I	Fatty acid biosynthesis	AcpP	Acyl carrier protein	COG0236
OAMJMBOE_1014167	Zone 1	EH	Isoleucine, leucine, valine biosynthesis	IlvC	Ketol-acid reductoisomerase (NADP(+))	COG0059
OAMJMBOE_1276114	Zone 1	M	Lipid A biosynthesis	KdsA	2-dehydro-3-deoxyphosphooctonate aldolase	COG2877
OAMJMBOE_898496	Zone 1	M	Mureine biosynthesis	MurB	UDP-N-acetylenolpyruvoylglucosamine reductase	COG0812
OAMJMBOE_1996876	Zone 1	C	NADH dehydrogenase	NuoC	NADH-quinone oxidoreductase chain 5	COG0852
OAMJMBOE_1214637	Zone 1	C	NADH dehydrogenase	NuoE	NADH-quinone oxidoreductase subunit 2	COG1905
OAMJMBOE_731681	Zone 1	C	NADH dehydrogenase	NuoI	NADH-quinone oxidoreductase subunit I	COG1143
OAMJMBOE_1976600	Zone 1	F	Purine biosynthesis	GuaB	GMP reductase	COG0516
OAMJMBOE_1948580	Zone 1	F	Purine biosynthesis	GuaB	Inosine-5'-monophosphate dehydrogenase	COG0516
OAMJMBOE_1511863	Zone 1	F	Purine biosynthesis	GuaB	Inosine-5'-monophosphate dehydrogenase	COG0516
OAMJMBOE_829914	Zone 1	F	Pyrimidine biosynthesis	PyrF	Orotidine 5'-phosphate decarboxylase	COG0284
OAMJMBOE_366213	Zone 1	F	Pyrimidine salvage	NrdA	Ribonucleoside-diphosphate reductase 1 subunit alpha	COG0209
OAMJMBOE_558580	Zone 1	F	Pyrimidine salvage	NrdB	Ribonucleoside-diphosphate reductase subunit beta	COG0208
OAMJMBOE_617798	Zone 1	M	Riboflavin/FAD biosynthesis	TagD	Glycerol-3-phosphate cytidylyltransferase	COG0615
OAMJMBOE_2058377	Zone 1	J	Ribosome 30S subunit	RpsT	30S ribosomal protein S20	COG0268
OAMJMBOE_723620	Zone 1	J	Ribosome 50S subunit	RpmB	50S ribosomal protein L28	COG0227
OAMJMBOE_991481	Zone 1	J	Ribosome 50S subunit	RpmC	50S ribosomal protein L29	COG0255
OAMJMBOE_601507	Zone 1	J	Ribosome 50S subunit	RpmD	50S ribosomal protein L30	COG1841
OAMJMBOE_1212309	Zone 1	J	Ribosome 50S subunit	RpmF	50S ribosomal protein L32	COG0333
OAMJMBOE_958455	Zone 1	J	Ribosome 50S subunit	RpmH	50S ribosomal protein L34	COG0230
OAMJMBOE_2070724	Zone 1	K	RNA polymerase	RpoD	RNA polymerase sigma factor RpoD	COG0568
OAMJMBOE_1912151	Zone 1	F	Thymidylate biosynthesis	ThyX	Flavin-dependent thymidylate synthase	COG1351
OAMJMBOE_423279	Zone 1	J	Translation factors	InfA	Translation initiation factor IF-1	COG0361
OAMJMBOE_567794	Zone 1	J	tRNA modification	TrmL	tRNA (cytidine(34)-2'-O)-methyltransferase	COG0219
OAMJMBOE_37761	Zone 1	L	unknown	AdaB	Bifunctional transcriptional activator/DNA repair enzyme Ada	COG0350
OAMJMBOE_2390434	Zone 1	O	unknown	DnaJ	Chaperone protein DnaJ	COG0484
OAMJMBOE_593649	Zone 1	K	unknown	CspC	Cold shock protein CspA	COG1278
OAMJMBOE_892081	Zone 1	KT	unknown	BolA	DNA-binding transcriptional regulator BolA	COG0271
OAMJMBOE_888368	Zone 1	C	unknown	FixC	Electron transfer flavoprotein-ubiquinone oxidoreductase	COG0644
OAMJMBOE_1387073	Zone 1	C	unknown	Fdx	Ferredoxin-6	COG0633
OAMJMBOE_2196624	Zone 1	C	unknown	Fdx	Ferredoxin-6	COG0633
OAMJMBOE_53110	Zone 1	C	unknown	HybA	Formate dehydrogenase iron-sulfur subunit	COG0437
OAMJMBOE_1196636	Zone 1	E	unknown	PuuD	Gamma-glutamyl-CDP-amidate hydrolase	COG2071
OAMJMBOE_1770841	Zone 1	O	unknown	GrxD	Glutaredoxin 4	COG0278
OAMJMBOE_892893	Zone 1	O	unknown	GrxD	Glutaredoxin 4	COG0278
OAMJMBOE_594512	Zone 1	M	unknown	MlaA	Intermembrane phospholipid transport system lipoprotein MlaA	COG2853
OAMJMBOE_559291	Zone 1	O	unknown	IscA	Iron-binding protein IscA	COG0316
OAMJMBOE_1409867	Zone 1	O	unknown	IscA	Iron-sulfur cluster insertion protein ErpA	COG0316
OAMJMBOE_2223519	Zone 1	Q	unknown	GloA	Lactoylglutathione lyase	COG0346
OAMJMBOE_470712	Zone 1	V	unknown	SbmA	Peptide antibiotic transporter SbmA	COG1133
OAMJMBOE_893874	Zone 1	O	unknown	SurA	Peptidyl-prolyl cis-trans isomerase C	COG0760
OAMJMBOE_817201	Zone 1	T	unknown	PhoH	PhoH-like protein	COG1702
OAMJMBOE_1392979	Zone 1	T	unknown	PhoH	PhoH-like protein	COG1702
OAMJMBOE_600592	Zone 1	P	unknown	PstB	Phosphate import ATP-binding protein PstB	COG1117
OAMJMBOE_426659	Zone 1	TK	unknown	NA	Photosynthetic apparatus regulatory protein RegA	COG4567
OAMJMBOE_1815404	Zone 1	O	unknown	HtpX	Protease HtpX	COG0501
OAMJMBOE_531331	Zone 1	P	unknown	ArsC	Protein YffB	COG1393
OAMJMBOE_1265998	Zone 1	I	unknown	YciA	putative acyl-CoA thioester hydrolase	COG1607
OAMJMBOE_367293	Zone 1	KT	unknown	BolA	putative protein RP812	COG0271
OAMJMBOE_44741	Zone 1	Q	unknown	PptA	putative tautomerase	COG1942
OAMJMBOE_2119400	Zone 1	J	unknown	YhbY	RNA-binding protein	COG1534
OAMJMBOE_880923	Zone 1	U	unknown	TatA	Sec-independent protein translocase protein TatA	COG1826
OAMJMBOE_2146046	Zone 1	O	unknown	TrxA	Thiol:disulfide interchange protein CycY	COG0526
OAMJMBOE_1949141	Zone 1	P	unknown	TrkG	Trk system potassium uptake protein TrkI	COG0168
OAMJMBOE_128137	Zone 2	K	RNA polymerase	RpoD	RNA polymerase sigma factor SigA	COG0568
OAMJMBOE_827472	Zone 2	X	unknown	IS5	IS5 family transposase ISHde2	COG3039
OAMJMBOE_1073607	Zone 2	J	Ribosome 30S subunit	RpsS	30S ribosomal protein S19	COG0185
OAMJMBOE_734403	Zone 3	J	Aminoacyl-tRNA synthetases	AsnS	Asparagine--tRNA ligase	COG0017
OAMJMBOE_1023821	Zone 3	E	Asparagine biosynthesis	AsnB	Asparagine synthetase B [glutamine-hydrolyzing]	COG0367
OAMJMBOE_294482	Zone 3	H	Biotin biosynthesis	BioF	2-amino-3-ketobutyrate coenzyme A ligase	COG0156
OAMJMBOE_1721540	Zone 3	H	Cobalamine/B12 biosynthesis	PduO	Corrinoid adenosyltransferase	COG2096
OAMJMBOE_106818	Zone 3	I	Fatty acid biosynthesis	CaiD	Short-chain-enoyl-CoA hydratase	COG1024
OAMJMBOE_579171	Zone 3	G	Glycolysis	TpiA	Triosephosphate isomerase	COG0149
OAMJMBOE_184632	Zone 3	H	Heme biosynthesis	HemE	Uroporphyrinogen decarboxylase	COG0407
OAMJMBOE_960229	Zone 3	EH	Isoleucine, leucine, valine biosynthesis	IlvE	Branched-chain-amino-acid aminotransferase	COG0115
OAMJMBOE_675467	Zone 3	E	Isoleucine, leucine, valine biosynthesis	IlvA	L-threonine dehydratase biosynthetic IlvA	COG1171
OAMJMBOE_228916	Zone 3	H	Lipoate biosynthesis	LipA	Lipoyl synthase	COG0320
OAMJMBOE_2550584	Zone 3	R	Lysine biosynthesis	AbgB	N-acetylcysteine deacetylase	COG1473
OAMJMBOE_956157	Zone 3	HR	Menaquinone biosynthesis	MenH	Esterase YbfF	COG0596
OAMJMBOE_2231329	Zone 3	I	Menaquinone biosynthesis	MenE/FadK	Long-chain-fatty-acid--CoA ligase	COG0318
OAMJMBOE_635927	Zone 3	H	Molybdopterin biosynthesis	MoaD	Molybdopterin synthase sulfur carrier subunit	COG1977
OAMJMBOE_945470	Zone 3	M	Mureine biosynthesis	MurB	UDP-N-acetylenolpyruvoylglucosamine reductase	COG0812
OAMJMBOE_331740	Zone 3	H	NAD biosynthesis	NadD	Nicotinate-nucleotide adenylyltransferase	COG1057
OAMJMBOE_32125	Zone 3	IR	Non-phosphorylated Entner-Doudoroff pathway	BetA	Oxygen-dependent choline dehydrogenase	COG2303
OAMJMBOE_1687524	Zone 3	H	Pantothenate/CoA biosynthesis	CoaD	Phosphopantetheine adenylyltransferase	COG0669
OAMJMBOE_969389	Zone 3	F	Purine biosynthesis	GuaB	GMP reductase	COG0516
OAMJMBOE_1369831	Zone 3	F	Purine biosynthesis	PurE	N5-carboxyaminoimidazole ribonucleotide mutase	COG0041
OAMJMBOE_477419	Zone 3	F	Purine biosynthesis	PurS	Phosphoribosylformylglycinamidine synthase subunit PurS	COG1828
OAMJMBOE_1023820	Zone 3	F	Pyrimidine salvage	Cdd	Cytidine deaminase	COG0295
OAMJMBOE_1055699	Zone 3	F	Pyrimidine salvage	NrdA	Ribonucleoside-diphosphate reductase 1 subunit alpha	COG0209
OAMJMBOE_927947	Zone 3	F	Pyrimidine salvage	NrdB	Ribonucleoside-diphosphate reductase subunit beta	COG0208
OAMJMBOE_2162713	Zone 3	H	Riboflavin/FAD biosynthesis	RibF	Bifunctional riboflavin kinase/FMN adenylyltransferase	COG0196
OAMJMBOE_688893	Zone 3	H	Riboflavin/FAD biosynthesis	RibC	Riboflavin synthase	COG0307
OAMJMBOE_1270873	Zone 3	J	Ribosome 30S subunit	RpsT	30S ribosomal protein S20	COG0268
OAMJMBOE_357538	Zone 3	J	Ribosome 30S subunit	RpsU	30S ribosomal protein S21	COG0828
OAMJMBOE_1201902	Zone 3	J	Ribosome 30S subunit	RpsU	30S ribosomal protein S21	COG0828
OAMJMBOE_142960	Zone 3	J	Ribosome 50S subunit	RpmC	50S ribosomal protein L29	COG0255
OAMJMBOE_1020186	Zone 3	J	Ribosome 50S subunit	RpmD	50S ribosomal protein L30	COG1841
OAMJMBOE_111716	Zone 3	J	Ribosome 50S subunit	RpmE	50S ribosomal protein L31 type B	COG0254
OAMJMBOE_1045618	Zone 3	J	Ribosome 50S subunit	RpmF	50S ribosomal protein L32	COG0333
OAMJMBOE_1068454	Zone 3	J	Ribosome 50S subunit	RpmF	50S ribosomal protein L32	COG0333
OAMJMBOE_214702	Zone 3	J	Ribosome 50S subunit	RpmI	50S ribosomal protein L35	COG0291
OAMJMBOE_1831272	Zone 3	J	Ribosome 50S subunit	RplI	50S ribosomal protein L9	COG0359
OAMJMBOE_513086	Zone 3	C	TCA cycle	IcdM	Isocitrate dehydrogenase [NADP]	COG2838
OAMJMBOE_1232869	Zone 3	F	Thymidylate biosynthesis	ThyX	Flavin-dependent thymidylate synthase	COG1351
OAMJMBOE_2374701	Zone 3	F	Thymidylate biosynthesis	ThyA	Thymidylate synthase	COG0207
OAMJMBOE_1423019	Zone 3	J	Translation factors	Efp	Elongation factor P	COG0231
OAMJMBOE_1981492	Zone 3	J	Translation factors	Efp	Elongation factor P	COG0231
OAMJMBOE_1277017	Zone 3	J	Translation factors	InfA	Translation initiation factor IF-1	COG0361
OAMJMBOE_2177281	Zone 3	J	tRNA modification	MnmE	tRNA modification GTPase MnmE	COG0486
OAMJMBOE_88735	Zone 3	C	unknown	Fpr	1,2-phenylacetyl-CoA epoxidase, subunit E	COG1018
OAMJMBOE_429753	Zone 3	O	unknown	GroES	10 kDa chaperonin 1	COG0234
OAMJMBOE_2361626	Zone 3	L	unknown	ExoIX	5'-3' exonuclease	COG0258
OAMJMBOE_238207	Zone 3	O	unknown	GroEL	60 kDa chaperonin	COG0459
OAMJMBOE_411393	Zone 3	C	unknown	AcyP	Acylphosphatase	COG1254
OAMJMBOE_566523	Zone 3	H	unknown	SAM1	Adenosylhomocysteinase	COG0499
OAMJMBOE_1001039	Zone 3	Q	unknown	TauD	Alpha-ketoglutarate-dependent taurine dioxygenase	COG2175
OAMJMBOE_2075038	Zone 3	M	unknown	AnmK	Anhydro-N-acetylmuramic acid kinase	COG2377
OAMJMBOE_652056	Zone 3	O	unknown	ClpS	ATP-dependent Clp protease adapter protein ClpS	COG2127
OAMJMBOE_474757	Zone 3	O	unknown	ClpP	ATP-dependent Clp protease proteolytic subunit	COG0740
OAMJMBOE_2310438	Zone 3	P	unknown	FtnA	Bacterial non-heme ferritin	COG1528
OAMJMBOE_1986829	Zone 3	I	unknown	MaoC	Bifunctional protein PaaZ	COG2030
OAMJMBOE_360907	Zone 3	D	unknown	FtsA	Cell division protein FtsA	COG0849
OAMJMBOE_20082	Zone 3	K	unknown	CbpA	Curved DNA-binding protein	COG2214
OAMJMBOE_351016	Zone 3	O	unknown	SufE	Cysteine desulfuration protein SufE	COG2166
OAMJMBOE_752992	Zone 3	CO	unknown	COX11	Cytochrome c oxidase assembly protein CtaG	COG3175
OAMJMBOE_2083745	Zone 3	M	unknown	RfaE	D-beta-D-heptose 1-phosphate adenylyltransferase	COG2870
OAMJMBOE_1320950	Zone 3	L	unknown	Lig	DNA ligase A	COG0272
OAMJMBOE_777089	Zone 3	L	unknown	TopA	DNA topoisomerase 1	COG0550
OAMJMBOE_1526100	Zone 3	M	unknown	MltG	Endolytic murein transglycosylase	COG1559
OAMJMBOE_453404	Zone 3	HO	unknown	ApbE	FAD:protein FMN transferase	COG1477
OAMJMBOE_904268	Zone 3	C	unknown	NapF	Ferredoxin	COG1145
OAMJMBOE_921304	Zone 3	F	unknown	PreA	Ferredoxin-2	COG1146
OAMJMBOE_1193852	Zone 3	O	unknown	SlpA	FKBP-type 16 kDa peptidyl-prolyl cis-trans isomerase	COG1047
OAMJMBOE_475572	Zone 3	N	unknown	FlgB	Flagellar basal body rod protein FlgB	COG1815
OAMJMBOE_1469075	Zone 3	G	unknown	MglA	Fructose import ATP-binding protein FrcA	COG1129
OAMJMBOE_652060	Zone 3	O	unknown	GrxC	Glutaredoxin 3	COG0695
OAMJMBOE_1877377	Zone 3	O	unknown	GrxC	Glutaredoxin 3	COG0695
OAMJMBOE_1232870	Zone 3	O	unknown	GrxC	Glutaredoxin 3	COG0695
OAMJMBOE_1464272	Zone 3	O	unknown	CcmC	Heme exporter protein C	COG0755
OAMJMBOE_898203	Zone 3	O	unknown	AHP1	Hybrid peroxiredoxin hyPrx5	COG0678
OAMJMBOE_1540277	Zone 3	S	unknown	YbaN	Inner membrane protein YbaN	COG2832
OAMJMBOE_929164	Zone 3	E	unknown	DdaH	Inosamine-phosphate amidinotransferase 1	COG1834
OAMJMBOE_629977	Zone 3	O	unknown	IscA	Iron-sulfur cluster insertion protein ErpA	COG0316
OAMJMBOE_1707278	Zone 3	O	unknown	IscA	Iron-sulfur cluster insertion protein ErpA	COG0316
OAMJMBOE_1469074	Zone 3	G	unknown	FucU	L-fucose mutarotase	COG4154
OAMJMBOE_688894	Zone 3	M	unknown	LptB	Lipopolysaccharide export system ATP-binding protein LptB	COG1137
OAMJMBOE_161263	Zone 3	M	unknown	MltE	Membrane-bound lytic murein transglycosylase D	COG0741
OAMJMBOE_1354895	Zone 3	G	unknown	MgsA	Methylglyoxal synthase	COG1803
OAMJMBOE_576705	Zone 3	R	unknown	MviM	Myo-inositol 2-dehydrogenase	COG0673
OAMJMBOE_1420296	Zone 3	M	unknown	MurQ	N-acetylmuramic acid 6-phosphate etherase	COG2103
OAMJMBOE_802273	Zone 3	R	unknown	YrpB	NADH:quinone reductase	COG2070
OAMJMBOE_583803	Zone 3	J	unknown	Def	Peptide deformylase	COG0242
OAMJMBOE_726210	Zone 3	J	unknown	Def	Peptide deformylase	COG0242
OAMJMBOE_832720	Zone 3	C	unknown	BisC	Periplasmic nitrate reductase	COG0243
OAMJMBOE_2406321	Zone 3	T	unknown	PhoH	PhoH-like protein	COG1702
OAMJMBOE_2129211	Zone 3	T	unknown	PhoH	PhoH-like protein	COG1702
OAMJMBOE_582140	Zone 3	P	unknown	PhnC	Phosphate-import ATP-binding protein PhnC	COG3638
OAMJMBOE_1870329	Zone 3	G	unknown	ManB	Phosphoglucosamine mutase	COG1109
OAMJMBOE_1833489	Zone 3	G	unknown	GmhA	Phosphoheptose isomerase	COG0279
OAMJMBOE_2140521	Zone 3	TK	unknown	NA	Photosynthetic apparatus regulatory protein RegA	COG4567
OAMJMBOE_1965782	Zone 3	O	unknown	IscA	Protein	COG0316
OAMJMBOE_1645751	Zone 3	R	unknown	ElaA	Protein ElaA	COG2153
OAMJMBOE_2519620	Zone 3	U	unknown	SecA	Protein translocase subunit SecA	COG0653
OAMJMBOE_243872	Zone 3	R	unknown	PaaY	Protein YrdA	COG0663
OAMJMBOE_247971	Zone 3	D	unknown	EngB	putative GTP-binding protein EngB	COG0218
OAMJMBOE_136302	Zone 3	FR	unknown	HinT	putative HIT-like protein	COG0537
OAMJMBOE_583790	Zone 3	PV	unknown	Dps	putative protein	COG0783
OAMJMBOE_1193289	Zone 3	KT	unknown	BolA	putative protein RP812	COG0271
OAMJMBOE_452106	Zone 3	K	unknown	MmcQ	putative protein YjbR	COG2315
OAMJMBOE_1313509	Zone 3	H	unknown	PhhB	Putative pterin-4-alpha-carbinolamine dehydratase	COG2154
OAMJMBOE_1933892	Zone 3	M	unknown	MlaF	putative ribonucleotide transport ATP-binding protein mkl	COG1127
OAMJMBOE_2305390	Zone 3	O	unknown	TrxA	Putative thioredoxin 2	COG0526
OAMJMBOE_922757	Zone 3	OK	unknown	RseP	Putative zinc metalloprotease	COG0750
OAMJMBOE_385744	Zone 3	L	unknown	RnhA	Ribonuclease HI	COG0328
OAMJMBOE_1469076	Zone 3	G	unknown	RbsB	Ribose import binding protein RbsB	COG1879
OAMJMBOE_1188924	Zone 3	J	unknown	Frr	Ribosome-recycling factor	COG0233
OAMJMBOE_719007	Zone 3	G	unknown	MalK	sn-glycerol-3-phosphate import ATP-binding protein UgpC	COG3839
OAMJMBOE_136301	Zone 3	K	unknown	GreA	Transcription elongation factor GreA	COG0782
OAMJMBOE_1009135	Zone 3	K	unknown	Rho	Transcription termination factor Rho	COG1158
OAMJMBOE_258075	Zone 3	K	unknown	NusA	Transcription termination/antitermination protein NusA	COG0195
OAMJMBOE_1460927	Zone 3	NUW	unknown	PulF	Type II secretion system protein F	COG1459
OAMJMBOE_1654029	Zone 3	M	unknown	Ugd	UDP-glucose 6-dehydrogenase TuaD	COG1004
OAMJMBOE_1018583	Zone 3	L	unknown	UvrC	UvrABC system protein C	COG0322
OAMJMBOE_726351	Zone 3	E	unknown	PepP	Xaa-Pro aminopeptidase	COG0006
OAMJMBOE_475876	Zone 3	E	Urea cycle	Ald	Alanine dehydrogenase	COG0686
OAMJMBOE_849169	Zone 5	O	unknown	IscU	Iron-sulfur cluster assembly scaffold protein IscU	COG0822
OAMJMBOE_1790208	Zone 5	L	unknown	YhdJ	DNA adenine methyltransferase YhdJ	COG0863
OAMJMBOE_1332296	Zone 5	F	Pyrimidine salvage	NrdB	Ribonucleoside-diphosphate reductase subunit beta	COG0208
OAMJMBOE_2222474	Zone 5	J	unknown	Rph	Ribonuclease PH	COG0689
OAMJMBOE_639016	Zone 5	C	unknown	FixB	Electron transfer flavoprotein subunit alpha	COG2025
OAMJMBOE_429441	Zone 5	J	Ribosome 30S subunit	RpsR	30S ribosomal protein S18	COG0238
OAMJMBOE_1016847	Zone 5	C	unknown	CyoC	Cytochrome c oxidase subunit 3	COG1845
OAMJMBOE_1204589	Zone 6	J	Ribosome 50S subunit	RpmA	50S ribosomal protein L27	COG0211
OAMJMBOE_1183340	Zone 6	L	unknown	HimA	DNA-binding protein HU-beta	COG0776
OAMJMBOE_681685	Zone 6	O	unknown	GroEL	60 kDa chaperonin	COG0459
OAMJMBOE_775575	Zone 6	C	NADH dehydrogenase	NuoL	NADH-quinone oxidoreductase subunit L	COG1009
OAMJMBOE_1696057	Zone 7	F	Pyrimidine biosynthesis	AllB	Dihydroorotase	COG0044
OAMJMBOE_2178995	Zone 7	L	unknown	HimA	DNA-binding protein HU-beta	COG0776
OAMJMBOE_781789	Zone 7	J	Ribosome 50S subunit	RplP	50S ribosomal protein L16	COG0197
OAMJMBOE_1719771	Zone 7	P	unknown	Fur	Ferric uptake regulation protein	COG0735
OAMJMBOE_2268775	Zone 7	J	Ribosome 50S subunit	RpmB	50S ribosomal protein L28	COG0227
OAMJMBOE_474380	Zone 7	K	RNA polymerase	RpoD	RNA polymerase sigma factor SigA2	COG0568
OAMJMBOE_1649983	Zone 7	J	Ribosome 50S subunit	RpmB	50S ribosomal protein L28	COG0227
OAMJMBOE_2385315	Zone 7	L	unknown	GyrB	DNA gyrase subunit B	COG0187
OAMJMBOE_1665069	Zone 7	J	Ribosome 50S subunit	RpmI	50S ribosomal protein L35	COG0291
OAMJMBOE_2045149	Zone 8	J	23S rRNA modification	RlmH	Ribosomal RNA large subunit methyltransferase H	COG1576
OAMJMBOE_1232134	Zone 8	C	A/V-type ATP synthase	NtpA	V-type ATP synthase alpha chain	COG1155
OAMJMBOE_1435939	Zone 8	E	Arginine biosynthesis	ArgJ	Arginine biosynthesis bifunctional protein ArgJ	COG1364
OAMJMBOE_260360	Zone 8	H	Cobalamine/B12 biosynthesis	PduO	Corrinoid adenosyltransferase	COG2096
OAMJMBOE_1146696	Zone 8	FP	Cysteine biosynthesis	CysJ	Sulfite reductase [NADPH] flavoprotein alpha-component	COG0369
OAMJMBOE_485727	Zone 8	FP	Cysteine biosynthesis	CysJ	Sulfite reductase [NADPH] flavoprotein alpha-component	COG0369
OAMJMBOE_869177	Zone 8	I	Fatty acid biosynthesis	AccB	2-oxoglutarate carboxylase large subunit	COG0511
OAMJMBOE_911754	Zone 8	I	Fatty acid biosynthesis	PaaJ	Acetyl-CoA acetyltransferase	COG0183
OAMJMBOE_396152	Zone 8	I	Fatty acid biosynthesis	AcpP	Acyl carrier protein AcpP	COG0236
OAMJMBOE_533463	Zone 8	I	Fatty acid biosynthesis	CaiA	Acyl-CoA dehydrogenase, short-chain specific	COG1960
OAMJMBOE_1938561	Zone 8	I	Fatty acid biosynthesis	FabI	Enoyl-[acyl-carrier-protein] reductase [NADH] FabI	COG0623
OAMJMBOE_978408	Zone 8	I	Fatty acid biosynthesis	FabI	Enoyl-[acyl-carrier-protein] reductase [NADH] FabI	COG0623
OAMJMBOE_1320734	Zone 8	I	Fatty acid biosynthesis	FadB	putative 3-hydroxybutyryl-CoA dehydrogenase	COG1250
OAMJMBOE_1666909	Zone 8	C	FoF1-type ATP synthase	AtpA	ATP synthase subunit alpha	COG0056
OAMJMBOE_1046353	Zone 8	C	FoF1-type ATP synthase	AtpF	ATP synthase subunit b	COG0711
OAMJMBOE_1406444	Zone 8	C	FoF1-type ATP synthase	AtpD	ATP synthase subunit beta	COG0055
OAMJMBOE_861354	Zone 8	H	Folate biosynthesis	FolB	Dihydroneopterin aldolase	COG1539
OAMJMBOE_1299292	Zone 8	H	Folate biosynthesis	FolB	Dihydroneopterin aldolase	COG1539
OAMJMBOE_561401	Zone 8	E	Glutamine biosynthesis	GlnA	Glutamine synthetase	COG0174
OAMJMBOE_1570701	Zone 8	G	Glycolysis	FbaB	Fructose-bisphosphate aldolase class 1	COG1830
OAMJMBOE_260351	Zone 8	G	Glycolysis	PykF	Pyruvate kinase	COG0469
OAMJMBOE_417328	Zone 8	F	Histidine biosynthesis, Purine biosynthesis	PrsA	Ribose-phosphate pyrophosphokinase	COG0462
OAMJMBOE_540678	Zone 8	EH	Isoleucine, leucine, valine biosynthesis	IlvE	Branched-chain-amino-acid aminotransferase	COG0115
OAMJMBOE_1241721	Zone 8	EH	Isoleucine, leucine, valine biosynthesis	IlvE	Branched-chain-amino-acid transaminase 1	COG0115
OAMJMBOE_1151194	Zone 8	E	Isoleucine, leucine, valine biosynthesis	AspB	Glutamate-pyruvate aminotransferase AlaA	COG0436
OAMJMBOE_1896859	Zone 8	I	Isoprenoid biosynthesis	IspD	2-C-methyl-D-erythritol 4-phosphate cytidylyltransferase	COG1211
OAMJMBOE_1395149	Zone 8	H	Molybdopterin biosynthesis	MoaC	Cyclic pyranopterin monophosphate synthase 2	COG0315
OAMJMBOE_376790	Zone 8	H	Molybdopterin biosynthesis	MoaB	Molybdopterin adenylyltransferase	COG0521
OAMJMBOE_744926	Zone 8	H	Molybdopterin biosynthesis	ThiF	putative adenylyltransferase/sulfurtransferase MoeZ	COG0476
OAMJMBOE_610352	Zone 8	H	Pantothenate/CoA biosynthesis	PanD	Aspartate 1-decarboxylase	COG0853
OAMJMBOE_318398	Zone 8	I	Proline degradation	AdhE	1-pyrroline-5-carboxylate dehydrogenase 1	COG1012
OAMJMBOE_1289288	Zone 8	F	Purine biosynthesis	PurN	Phosphoribosylglycinamide formyltransferase	COG0299
OAMJMBOE_791687	Zone 8	F	Pyrimidine biosynthesis	PyrE	Orotate phosphoribosyltransferase	COG0461
OAMJMBOE_617925	Zone 8	V	Pyrimidine degradation	RidA	2-iminobutanoate/2-iminopropanoate deaminase	COG0251
OAMJMBOE_678430	Zone 8	F	Pyrimidine salvage	NrdB	Ribonucleoside-diphosphate reductase subunit beta	COG0208
OAMJMBOE_913991	Zone 8	F	Pyrimidine salvage	NrdB	Ribonucleoside-diphosphate reductase subunit beta	COG0208
OAMJMBOE_1118190	Zone 8	F	Pyrimidine salvage	Tdk	Thymidine kinase	COG1435
OAMJMBOE_979288	Zone 8	J	Pyrimidine salvagetRNA modification	TadA	tRNA-specific adenosine deaminase	COG0590
OAMJMBOE_121045	Zone 8	H	Riboflavin/FAD biosynthesis	RibA	GTP cyclohydrolase-2	COG0807
OAMJMBOE_1146925	Zone 8	H	Riboflavin/FAD biosynthesis	RibC	Riboflavin synthase	COG0307
OAMJMBOE_791683	Zone 8	J	Ribosome 30S subunit	RpsK	30S ribosomal protein S11	COG0100
OAMJMBOE_1048019	Zone 8	J	Ribosome 30S subunit	RpsM	30S ribosomal protein S13	COG0099
OAMJMBOE_1142149	Zone 8	J	Ribosome 30S subunit	RpsS	30S ribosomal protein S19	COG0185
OAMJMBOE_933471	Zone 8	J	Ribosome 30S subunit	RpsU	30S ribosomal protein S21 A	COG0828
OAMJMBOE_2020909	Zone 8	J	Ribosome 30S subunit	RpsC	30S ribosomal protein S3	COG0092
OAMJMBOE_1225772	Zone 8	J	Ribosome 30S subunit	RpsF	30S ribosomal protein S6	COG0360
OAMJMBOE_1142158	Zone 8	J	Ribosome 30S subunit	RpsN	Alternate 30S ribosomal protein S14	COG0199
OAMJMBOE_1330144	Zone 8	J	Ribosome 50S subunit	RplM	50S ribosomal protein L13	COG0102
OAMJMBOE_505088	Zone 8	J	Ribosome 50S subunit	RpmD	50S ribosomal protein L30	COG1841
OAMJMBOE_540180	Zone 8	J	Ribosome 50S subunit	RpmD	50S ribosomal protein L30	COG1841
OAMJMBOE_1634244	Zone 8	J	Ribosome 50S subunit	RpmE	50S ribosomal protein L31 type B	COG0254
OAMJMBOE_2466539	Zone 8	J	Ribosome 50S subunit	RpmH	50S ribosomal protein L34	COG0230
OAMJMBOE_87095	Zone 8	J	Ribosome 50S subunit	RpmI	50S ribosomal protein L35	COG0291
OAMJMBOE_2020899	Zone 8	J	Ribosome 50S subunit	RplF	50S ribosomal protein L6	COG0097
OAMJMBOE_260315	Zone 8	E	Serine biosynthesis	SerB	Phosphoserine phosphatase SerB1	COG0560
OAMJMBOE_2288233	Zone 8	C	TCA cycle	Icd	Isocitrate dehydrogenase [NADP]	COG0538
OAMJMBOE_2210256	Zone 8	F	Thymidylate biosynthesis	Dcd	dCTP deaminase, dUMP-forming	COG0717
OAMJMBOE_837106	Zone 8	F	Thymidylate biosynthesis	ThyX	Flavin-dependent thymidylate synthase	COG1351
OAMJMBOE_678423	Zone 8	F	Thymidylate biosynthesis	ThyA	Thymidylate synthase	COG0207
OAMJMBOE_377880	Zone 8	F	Thymidylate biosynthesis	ThyA	Thymidylate synthase	COG0207
OAMJMBOE_1299295	Zone 8	H	Ubiquinone biosynthesis	UbiX	Flavin prenyltransferase UbiX	COG0163
OAMJMBOE_1919503	Zone 8	O	unknown	GroES	10 kDa chaperonin	COG0234
OAMJMBOE_185091	Zone 8	G	unknown	MalQ	4-alpha-glucanotransferase	COG1640
OAMJMBOE_1007902	Zone 8	O	unknown	GroEL	60 kDa chaperonin	COG0459
OAMJMBOE_1119719	Zone 8	O	unknown	GroEL	60 kDa chaperonin 2	COG0459
OAMJMBOE_1151155	Zone 8	CP	unknown	NatB	ABC transporter permease protein NatB	COG1668
OAMJMBOE_2228607	Zone 8	DZ	unknown	MreB	Actin-like protein MamK	COG1077
OAMJMBOE_496628	Zone 8	O	unknown	ClpP	ATP-dependent Clp protease proteolytic subunit	COG0740
OAMJMBOE_2085471	Zone 8	H	unknown	FolD	Bifunctional protein FolD protein	COG0190
OAMJMBOE_95395	Zone 8	E	unknown	OpuBA	Carnitine transport ATP-binding protein OpuCA	COG1125
OAMJMBOE_1711718	Zone 8	O	unknown	DnaJ	Chaperone protein DnaJ	COG0484
OAMJMBOE_260407	Zone 8	O	unknown	DnaJ	Chaperone protein DnaJ	COG0484
OAMJMBOE_2087152	Zone 8	K	unknown	CspC	Cold shock-like protein CspA	COG1278
OAMJMBOE_483697	Zone 8	L	unknown	PhrB	Cryptochrome-like protein cry2	COG0415
OAMJMBOE_624021	Zone 8	O	unknown	SufE	Cysteine desulfuration protein SufE	COG2166
OAMJMBOE_260361	Zone 8	V	unknown	MutT	Diadenosine hexaphosphate hydrolase	COG0494
OAMJMBOE_593716	Zone 8	L	unknown	HimA	DNA-binding protein HU-beta	COG0776
OAMJMBOE_1147906	Zone 8	L	unknown	Nth	Endonuclease III	COG0177
OAMJMBOE_1205061	Zone 8	Q	unknown	GloA	Ethylmalonyl-CoA/methylmalonyl-CoA epimerase	COG0346
OAMJMBOE_2035855	Zone 8	L	unknown	XseA	Exodeoxyribonuclease 7 large subunit	COG1570
OAMJMBOE_869223	Zone 8	F	unknown	PreA	Ferredoxin 1	COG1146
OAMJMBOE_376794	Zone 8	VT	unknown	MsrC	Free methionine-R-sulfoxide reductase	COG1956
OAMJMBOE_1387465	Zone 8	O	unknown	GrxC	Glutaredoxin 1	COG0695
OAMJMBOE_1711326	Zone 8	O	unknown	GrxD	Glutaredoxin 4	COG0278
OAMJMBOE_1989812	Zone 8	L	unknown	HimA	Integration host factor subunit alpha	COG0776
OAMJMBOE_1839345	Zone 8	K	unknown	Lrp	Leucine-responsive regulatory protein	COG1522
OAMJMBOE_1289278	Zone 8	K	unknown	Lrp	Leucine-responsive regulatory protein	COG1522
OAMJMBOE_988090	Zone 8	V	unknown	MdlB	Lipid A export ATP-binding/permease protein MsbA	COG1132
OAMJMBOE_362714	Zone 8	E	unknown	FtcD	Methenyltetrahydrofolate cyclohydrolase	COG3404
OAMJMBOE_733734	Zone 8	J	unknown	Map	Methionine aminopeptidase	COG0024
OAMJMBOE_561406	Zone 8	M	unknown	SpsE	N,N'-diacetyllegionaminic acid synthase	COG2089
OAMJMBOE_624804	Zone 8	E	unknown	DdaH	N(G),N(G)-dimethylarginine dimethylaminohydrolase	COG1834
OAMJMBOE_2011609	Zone 8	O	unknown	SIR2	NAD-dependent protein deacylase	COG0846
OAMJMBOE_137814	Zone 8	O	unknown	SIR2	NAD-dependent protein deacylase	COG0846
OAMJMBOE_695876	Zone 8	C	unknown	PntA	NAD(P) transhydrogenase subunit alpha	COG3288
OAMJMBOE_1742643	Zone 8	C	unknown	PntB	NAD(P) transhydrogenase subunit beta	COG1282
OAMJMBOE_1541617	Zone 8	TE	unknown	GlnK	Nitrogen regulatory protein P-II	COG0347
OAMJMBOE_782444	Zone 8	L	unknown	YaaA	Peroxide stress resistance protein YaaA	COG3022
OAMJMBOE_1711722	Zone 8	T	unknown	PhoH	PhoH-like protein	COG1702
OAMJMBOE_754684	Zone 8	C	unknown	PPK2	Polyphosphate:ADP phosphotransferase	COG2326
OAMJMBOE_1044911	Zone 8	T	unknown	PhoH	Protein PhoH	COG1702
OAMJMBOE_510054	Zone 8	T	unknown	PhoH	Protein PhoH	COG1702
OAMJMBOE_163357	Zone 8	P	unknown	PstS	Protein SphX	COG0226
OAMJMBOE_850117	Zone 8	P	unknown	PstS	Protein SphX	COG0226
OAMJMBOE_751221	Zone 8	R	unknown	YhfA	Protein YhfA	COG1765
OAMJMBOE_1845021	Zone 8	M	unknown	LolD	putative ABC transporter ATP-binding protein YknY	COG1136
OAMJMBOE_1454346	Zone 8	I	unknown	YciA	putative acyl-CoA thioester hydrolase	COG1607
OAMJMBOE_791706	Zone 8	O	unknown	PpiB	putative peptidyl-prolyl cis-trans isomerase	COG0652
OAMJMBOE_1540205	Zone 8	O	unknown	Bcp	Putative peroxiredoxin	COG1225
OAMJMBOE_1191434	Zone 8	S	unknown	YbaA	putative protein YbaA	COG5507
OAMJMBOE_524604	Zone 8	V	unknown	MazG	putative protein YpjD	COG1694
OAMJMBOE_570820	Zone 8	H	unknown	PhhB	Putative pterin-4-alpha-carbinolamine dehydratase	COG2154
OAMJMBOE_1894748	Zone 8	H	unknown	PhhB	Putative pterin-4-alpha-carbinolamine dehydratase	COG2154
OAMJMBOE_536519	Zone 8	K	unknown	Lrp	Regulatory protein AsnC	COG1522
OAMJMBOE_376792	Zone 8	J	unknown	Rph	Ribonuclease PH	COG0689
OAMJMBOE_1899416	Zone 8	U	unknown	YajC	Sec translocon accessory complex subunit YajC	COG1862
OAMJMBOE_481523	Zone 8	L	unknown	Ssb	Single-stranded DNA-binding protein	COG0629
OAMJMBOE_1381657	Zone 8	L	unknown	SRAP	SOS response-associated protein YedK	COG2135
OAMJMBOE_536517	Zone 8	G	unknown	SWEET	Sugar transporter SemiSWEET	COG4095
OAMJMBOE_2495892	Zone 8	JHO	unknown	TusA	Sulfur carrier protein TusA	COG0425
OAMJMBOE_1577744	Zone 8	G	unknown	TagH	Teichoic acids export ATP-binding protein TagH	COG1134
OAMJMBOE_961947	Zone 8	G	unknown	TagH	Teichoic acids export ATP-binding protein TagH	COG1134
OAMJMBOE_1602560	Zone 8	O	unknown	TrxA	Thioredoxin	COG0526
OAMJMBOE_287976	Zone 8	O	unknown	TrxA	Thioredoxin	COG0526
OAMJMBOE_1146927	Zone 8	O	unknown	TrxB	Thioredoxin reductase	COG0492
OAMJMBOE_1543428	Zone 8	MO	unknown	FlaA1	UDP-N-acetylglucosamine 4,6-dehydratase (inverting)	COG1086
OAMJMBOE_1415955	Zone 8	P	unknown	Fur	Zinc uptake regulation protein	COG0735

## Sheet: Taxonomic Microbiome Indicator
ASV	IndicatorZone	Kingdom	Phylum	Class	Order	Family	Genus
ASV354	Zone 1	Bacteria	Bacteroidota	Bacteroidia	Flavobacteriales	Flavobacteriaceae	NS5 marine group
ASV310	Zone 1	Bacteria	Proteobacteria	Alphaproteobacteria	Parvibaculales	PS1 clade	NA
ASV294	Zone 1	Bacteria	Proteobacteria	Alphaproteobacteria	Puniceispirillales	SAR116 clade	NA
ASV331	Zone 1	Bacteria	Proteobacteria	Alphaproteobacteria	SAR11 clade	Clade I	Clade Ia
ASV196	Zone 1	Bacteria	Proteobacteria	Alphaproteobacteria	SAR11 clade	Clade I	Clade Ia
ASV531	Zone 2	Bacteria	Planctomycetota	Planctomycetes	Pirellulales	Pirellulaceae	NA
ASV650	Zone 2	Bacteria	Verrucomicrobiota	Verrucomicrobiae	Pedosphaerales	Pedosphaeraceae	SCGC AAA164-E04
ASV496	Zone 3	Bacteria	Fusobacteriota	Fusobacteriia	Fusobacteriales	Fusobacteriaceae	Propionigenium
ASV506	Zone 3	Bacteria	Planctomycetota	Planctomycetes	Pirellulales	Pirellulaceae	NA
ASV352	Zone 3	Bacteria	Proteobacteria	Alphaproteobacteria	Puniceispirillales	SAR116 clade	NA
ASV688	Zone 3	Bacteria	Proteobacteria	Gammaproteobacteria	Coxiellales	Coxiellaceae	Coxiella
ASV680	Zone 3	Bacteria	Spirochaetota	Leptospirae	Leptospirales	Leptospiraceae	Turneriella
ASV521	Zone 4	Bacteria	Bdellovibrionota	Bdellovibrionia	Bdellovibrionales	Bdellovibrionaceae	OM27 clade
ASV386	Zone 5	Bacteria	Bacteroidota	Bacteroidia	Flavobacteriales	Cryomorphaceae	NA
ASV385	Zone 5	Bacteria	Bdellovibrionota	Bdellovibrionia	Bacteriovoracales	Bacteriovoracaceae	NA
ASV471	Zone 5	Bacteria	Proteobacteria	Gammaproteobacteria	Oceanospirillales	Saccharospirillaceae	Oleispira
ASV237	Zone 7	Bacteria	Proteobacteria	Alphaproteobacteria	SAR11 clade	Clade I	Clade Ib
ASV270	Zone 7	Bacteria	Proteobacteria	Alphaproteobacteria	SAR11 clade	Clade II	NA
ASV648	Zone 8	Bacteria	Bacteroidota	Bacteroidia	Flavobacteriales	Crocinitomicaceae	Fluviicola
ASV208	Zone 8	Bacteria	Bacteroidota	Bacteroidia	Flavobacteriales	Cryomorphaceae	NA
ASV396	Zone 8	Bacteria	Cyanobacteria	Cyanobacteriia	Synechococcales	Cyanobiaceae	Synechococcus CC9902
ASV257	Zone 8	Bacteria	Proteobacteria	Alphaproteobacteria	Parvibaculales	PS1 clade	NA
ASV454	Zone 8	Bacteria	Proteobacteria	Gammaproteobacteria	Coxiellales	Coxiellaceae	Coxiella
ASV425	Zone 8	Bacteria	Proteobacteria	Gammaproteobacteria	Oceanospirillales	Alcanivoracaceae1	Alcanivorax
